# Supplementary material for: Metabolic-immunoregulatory subtypes reveal prognostic and therapeutic insights in multiple primary lung cancer
Source: Front Immunol. 2026 Jul 15;17:1827965. doi: 10.3389/fimmu.2026.1827965 (PMC13415585; doi:10.3389/fimmu.2026.1827965)
Supplement: Supplementary file 1 [file DataSheet1.zip]

Archive with 8 entries (7 files):
- Supplementary/
- Supplementary/Figure S1.jpg
- Supplementary/Figure S2.jpg
- Supplementary/Figure S3.jpg
- Supplementary/Figure S4.jpg
- Supplementary/Supplementary Table S1.xlsx
- Supplementary/Supplementary Table S2.xlsx
- Supplementary/Supplementary_Material_legends.docx
