# Supplementary material for: Metabolic-immunoregulatory subtypes reveal prognostic and therapeutic insights in multiple primary lung cancer
Source: Front Immunol. 2026 Jul 15;17:1827965. doi: 10.3389/fimmu.2026.1827965 (PMC13415585; doi:10.3389/fimmu.2026.1827965)
Supplement: Supplementary file 1 [file DataSheet1.zip › Supplementary/Supplementary Table S1.xlsx]

## Sheet: Sheet1
Table S1. Clinical information of lung cancer sample and single-cell RNA sequencing data.
No	Patient id	Samples	Tissue origins	Sex	Age	Histology	Smoking	No. of single-cells
1	P1	SPLC_1	Tumor	Male	54	ADC	Yes	3388
2	P2	SPLC_2	Tumor	Female	60	ADC	No	3697
3	P3	SPLC_3	Tumor	Male	67	ADC	Yes	3767
4	P4	SPLC_4	Tumor	Male	62	ADC	Yes	3651
5	P5	SPLC_5	Tumor	Male	53	ADC	Yes	4311
6	P6	SPLC_6	Tumor	Male	55	ADC	Yes	3971
7	P7	SPLC_7	Tumor	Male	69	ADC	Yes	4268
8	P8	SPLC_8	Tumor	Male	73	ADC	Yes	4572
9	P9	SPLC_9	Tumor	Male	56	ADC	No	4009
10	P10	SPLC_10	Tumor	Male	65	ADC	Yes	5321
11	P11	SPLC_11	Tumor	Male	64	ADC	No	3241
12	P12	MPLC_1	Tumor	Male	69	SCC	Yes	8580
13		MPLC_2						9300
14	P13	MPLC_3	Tumor	Male	62	ADC	Yes	10554
15		MPLC_4						9927
16	P14	MPLC_5	Tumor	Male	71	ADC	Yes	9474
17		MPLC_6						6590
18	P15	MPLC_7	Tumor	Female	48	ADC	No	9186
19		MPLC_8						11373
