# Supplementary material for: Metabolic-immunoregulatory subtypes reveal prognostic and therapeutic insights in multiple primary lung cancer
Source: Front Immunol. 2026 Jul 15;17:1827965. doi: 10.3389/fimmu.2026.1827965 (PMC13415585; doi:10.3389/fimmu.2026.1827965)
Supplement: Supplementary file 1 [file DataSheet1.zip › Supplementary/Supplementary Table S2.xlsx]

## Sheet: Sheet1
Table S2. The forward and reverse primer sequences for each gene analyzed in the RT-qPCR assays.
ID	Primer	Sequence (5' to 3')
1	SMS-F	TAGTGGGGATGTTAATTTGGCAG
2	SMS-R	CCACACGTTTTTCGCATGTATTT
3	SMOX-F	CGGATGACCCTCTCAGTCG
4	SMOX-R	GCGTGTCCAAGTTTCACACT
5	PGAM4-F	aacctggagaaccgcttcag
6	PGAM4-R	gggtccggatcactctcttc
7	SRR-F	AAGATTGCGCCCTGTTAGTTG
8	SRR-R	ATGTGTGCTCAGTATTGCATCTC
9	SRM-F	GTGGTGGCCTATGCCTACTG
10	SRM-R	CTCCTGGAAGTTCGTGCTCG
11	P4HA1-F	AGTACAGCGACAAAAGATCCAG
12	P4HA1-R	CTCCAACTCACTCCACTCAGTA
13	PIK3CA-F	cccccaagaatcctagtagaatg
14	PIK3CA-R	cttgaagaagttgatggaggggg
15	EIF4EBP1-F	atctgcccaccattccg
16	EIF4EBP1-R	caaactgtgactcttcaccg
17	RPS6KB1-F	catggaacattgtgagaaatttgaaatc
18	RPS6KB1-R	tgaaaaacctttccatagcccc
19	AKT1-F	cctcaagaatgatggcaccttc
20	AKT1-R	cgatgacagtggtccactg
21	TSC2-F	acgtgctgtcctttgtgctg
22	TSC2-R	ttgaagtggtgtgtgtggcagc
23	PTEN-F	cccttttgtgaagatcttgacc
24	PTEN-R	gtccttacttccccatagaaatctagg
25	MTOR-F	ccacccgaattggcagatttg
26	MTOR-R	ctcgcttcacctcaaattccacg
27	siSMS-1	GGUAUAUGACGAAGAUUCA
28	siSMS-2	AAAUACUGUCGAUCUCUUCUU
29	siSMOX-1	AGUCAAUGCUGAAAGUCAA
30	siSMOX-2	AUAAAUCGCUGAAUUCCUCAA
31	β-ACTIN-F	TCCCTGGAGAAGAGCTACG
32	β-ACTIN-R	GTAGTTTCGTGGATGCCACA
